# Supplementary material for: Marine Group II Dominates Planktonic Archaea in Water Column of the Northeastern South China Sea
Source: Front Microbiol. 2017 Jun 15;8:1098. doi: 10.3389/fmicb.2017.01098 (PMC5471323; doi:10.3389/fmicb.2017.01098)
Supplement: Supplementary file 3 [file Table_1.XLSX]

## Sheet: Sheet1
Table S1. Percentage of major groups of archaea divided at the phylum level for stations B7 and D5.
Depth (m)	5	75	100	200	300	500	700	800	900	1000	1200	1300	1500	1800	2000	2200	2500	2600	2800	3000	3100	3200
Station B7
Thaumarchaeota	0	0.552876	0.478571		0.6	1.26336		0.664011		1.04579		1.86525	1.01997		1.68216		1.78268	0.626548		1.89726		5.26962
Marine Group II	86.7698	71.7445	69.1481		65.25	82.1186		82.3871		81.7937		80.7956	74.8168		60.9562		73.755	66.9095		63.1824		64.5764
Marine Group III	9.29855	25.5499	27.8847		27.6	15.9572		15.4714		15.3383		15.7975	22.0371		33.2153		22.4675	29.5498		30.75		27.198
MBG-A	0	0.0117633	0		1.1	0.349854		0.348606		0.427824		0.133232	0.747019		0.309872		0.0990379	0.0145709		1.3961		0.849939
Woesearchaeota	0.162257	0	0		1.75	0.0971817		0.232404		0.411979		0.55196	0.129292		1.34278		0.141483	0		1.05602		1.33157
Others	3.76935	2.14092	2.48857		3.7	0.2138		0.896414		0.982412		0.85649	1.24982		2.49373		1.75439	2.89961		1.71827		0.774388
Total	100	100	100		100	100		100		100		100	100		100		100	100		100		100
Station D5
Thaumarchaeota	0.0227273	0.190612		0.308452			0.868233		2.71408		1.73029			3.21405		2.04695	0.855298		2.25495		1.05837
Marine Group II	69.8295	65.3324		90.0884			77.9026		63.3284		75.6511			71.4877		70.2977	75.3709		67.6484		68.1245
Marine Group III	29.5455	33.8337		9.08904			20.6163		29.7076		21.5662			22.548		23.8906	20.8064		26.9827		29.0272
MBG-A	0	0.0714796		0.123381			0.170242		1.51483		0.0356761			0.977468		0.873175	1.02985		0.444854		0.529183
Woesearchaeota	0.352273	0		0.143944			0.221314		1.83042		0.0891902			0.927767		0.114515	0.314191		0.997085		0.29572
Others	0.306818	1.14367		0.267325			0.323459		1.30444		1.55191			1.32538		4.62353	2.47862		3.19067		1.35409
Total	100	100		100			100		100		100			100		100	100		100		100
